# Supplementary material for: Discovery of Transfer Factors in Plant-Derived Proteins and an In Vitro Assessment of Their Immunological Activities
Source: Molecules. 2023 Dec 5;28(24):7961. doi: 10.3390/molecules28247961 (PMC10745390; doi:10.3390/molecules28247961)
Supplement: Supplementary file 1 [file molecules-28-07961-s001.zip]

Archive with 1 entries (1 files):
- molecules-2714044-supplementary done.xls
