# Supplementary material for: Discovery of Transfer Factors in Plant-Derived Proteins and an In Vitro Assessment of Their Immunological Activities
Source: Molecules. 2023 Dec 5;28(24):7961. doi: 10.3390/molecules28247961 (PMC10745390; doi:10.3390/molecules28247961)
Supplement: Supplementary file 1 [file molecules-28-07961-s001.zip › molecules-2714044-supplementary done.xls]

## Sheet: Protein peptide summary-397
molecules-2714044 _P00397: Protein Peptide Summary
Worksheet #2
1.	gi|2440684703 Mass: 20116 Score: 366 Matches: 8(7) Sequences: 6(6) emPAI: 4.44
	2S seed storage protein 4 [Raphanus sativus]
	Query	Observed	Mr(expt)	Mr(calc)	ppm	Miss	Score	Expect	Rank	Unique	Peptide
	190	1070.4918	1069.4845	1069.5127	-26.37	0	52	0.00082	1		R.ACQQWLHK.Q
	222	1156.5602	1155.5529	1155.5785	-22.12	0	53	0.0008	1		K.EFQQAQHLR.A
	233	1199.6328	1198.6255	1198.6458	-16.95	0	64	6e-005	1		R.IYQTATHLPR.V 234
	259	1284.6562	1283.6489	1283.6734	-19.10	1	35	0.04	1		R.KEFQQAQHLR.A
	333	1675.8147	1674.8074	1674.8222	-8.83	0	91	8.9e-008	1		R.VCNIPQVSVCPFQK.T
	351	1883.8680	1882.8607	1882.8890	-15.04	0	122	6.8e-011	1		R.QQGQMQGQQMQHVISR.I
	352	1899.8508	1898.8435	1898.8840	-21.29	0	(67)	2.2e-005	1		R.QQGQMQGQQMQHVISR.I
	Proteins matching the same set of peptides:
	gi|2440727851 Mass: 20116 Score: 366 Matches: 8(7) Sequences: 6(6)
	2S seed storage protein 4 [Raphanus sativus]
2.	gi|75107016 Mass: 14026 Score: 328 Matches: 6(6) Sequences: 6(6) emPAI: 6.90
	Napin-3 [Brassica napus]
	Query	Observed	Mr(expt)	Mr(calc)	ppm	Miss	Score	Expect	Rank	Unique	Peptide
	190	1070.4918	1069.4845	1069.5127	-26.37	0	52	0.00082	1		R.ACQQWLHK.Q
	222	1156.5602	1155.5529	1155.5785	-22.12	0	53	0.0008	1		K.EFQQAQHLR.A
	227	1171.6113	1170.6040	1170.6397	-30.47	0	71	1.2e-005	1	U	R.IYQTATHLPK.V
	259	1284.6562	1283.6489	1283.6734	-19.10	1	35	0.04	1		R.KEFQQAQHLR.A
	333	1675.8147	1674.8074	1674.8222	-8.83	0	91	8.9e-008	1		K.VCNIPQVSVCPFQK.T
	348	1853.9457	1852.9384	1852.9504	-6.45	0	133	6e-012	1	U	R.QQQGQQGQQLQQVISR.I
3.	gi|112747 Mass: 20999 Score: 298 Matches: 5(5) Sequences: 4(4) emPAI: 2.19
	Napin embryo-specific [Brassica napus]
	Query	Observed	Mr(expt)	Mr(calc)	ppm	Miss	Score	Expect	Rank	Unique	Peptide
	190	1070.4918	1069.4845	1069.5127	-26.37	0	52	0.00082	1		R.ACQQWLHK.Q
	222	1156.5602	1155.5529	1155.5785	-22.12	0	53	0.0008	1		K.EFQQAQHLR.A
	259	1284.6562	1283.6489	1283.6734	-19.10	1	35	0.04	1		R.KEFQQAQHLR.A
	368	2130.9863	2129.9790	2130.0059	-12.60	0	150	1e-013	1	U	R.QQQGQQMQGQQMQQVISR.V
	369	2146.9917	2145.9844	2146.0008	-7.62	0	(92)	6.3e-008	1	U	R.QQQGQQMQGQQMQQVISR.V
4.	gi|32363444 Mass: 14634 Score: 283 Matches: 7(6) Sequences: 6(6) emPAI: 6.21
	Allergen Bra j 1-E [Brassica juncea]
	Query	Observed	Mr(expt)	Mr(calc)	ppm	Miss	Score	Expect	Rank	Unique	Peptide
	143	978.4875	977.4802	977.5004	-20.68	0	43	0.0075	1	U	R.VSICPFQK.T
	190	1070.4918	1069.4845	1069.5127	-26.37	0	52	0.00082	1		R.ACQQWLHK.Q
	222	1156.5602	1155.5529	1155.5785	-22.12	0	53	0.0008	1		K.EFQQAQHLR.A
	233	1199.6328	1198.6255	1198.6458	-16.95	0	64	6e-005	1		R.IYQTATHLPR.V 234
	259	1284.6562	1283.6489	1283.6734	-19.10	1	35	0.04	1		R.KEFQQAQHLR.A
	373	2206.0474	2205.0401	2205.0635	-10.60	0	140	9.5e-013	1	U	R.QQGQQQGQQGQQLQHEISR.I
5.	gi|2440715477 Mass: 19953 Score: 228 Matches: 5(4) Sequences: 3(3) emPAI: 1.65
	2S seed storage protein 4 [Raphanus sativus]
	Query	Observed	Mr(expt)	Mr(calc)	ppm	Miss	Score	Expect	Rank	Unique	Peptide
	207	1098.5115	1097.5042	1097.5189	-13.35	0	34	0.061	1		R.ACQQWLHR.Q
	233	1199.6328	1198.6255	1198.6458	-16.95	0	64	6e-005	1		R.IYQTATHLPR.V 234
	351	1883.8680	1882.8607	1882.8890	-15.04	0	122	6.8e-011	1		R.QQGQMQGQQMQHVISR.I
	352	1899.8508	1898.8435	1898.8840	-21.29	0	(67)	2.2e-005	1		R.QQGQMQGQQMQHVISR.I
6.	gi|2440727853 Mass: 20808 Score: 192 Matches: 6(5) Sequences: 5(5) emPAI: 2.23
	2S seed storage protein 4 [Raphanus sativus]
	Query	Observed	Mr(expt)	Mr(calc)	ppm	Miss	Score	Expect	Rank	Unique	Peptide
	207	1098.5115	1097.5042	1097.5189	-13.35	0	34	0.061	1		R.ACQQWLHR.Q
	222	1156.5602	1155.5529	1155.5785	-22.12	0	53	0.0008	1		R.EFQQAQHLR.A
	233	1199.6328	1198.6255	1198.6458	-16.95	0	64	6e-005	1		R.IYQTATHLPR.V 234
	267	1312.6548	1311.6475	1311.6796	-24.45	1	25	0.44	1	U	R.REFQQAQHLR.A
	360	2042.9321	2041.9248	2041.9712	-22.71	0	99	1.5e-008	1	U	R.QQGQQGQQGQQMQQVVSR.I
7.	gi|2440727854 Mass: 19923 Score: 127 Matches: 5(4) Sequences: 4(4) emPAI: 1.66
	2S seed storage protein 4 [Raphanus sativus]
	Query	Observed	Mr(expt)	Mr(calc)	ppm	Miss	Score	Expect	Rank	Unique	Peptide
	207	1098.5115	1097.5042	1097.5189	-13.35	0	34	0.061	1		R.ACQQWLHR.Q
	222	1156.5602	1155.5529	1155.5785	-22.12	0	53	0.0008	1		K.EFQQAQHLR.A
	233	1199.6328	1198.6255	1198.6458	-16.95	0	64	6e-005	1		R.IYQTATHLPR.V 234
	259	1284.6562	1283.6489	1283.6734	-19.10	1	35	0.04	1		R.KEFQQAQHLR.A
8.	gi|32363456 Mass: 10037 Score: 96 Matches: 2(2) Sequences: 2(2) emPAI: 1.59
	Chitin-binding allergen Bra r 2 [Brassica rapa]
	Query	Observed	Mr(expt)	Mr(calc)	ppm	Miss	Score	Expect	Rank	Unique	Peptide
	296	1439.6567	1438.6494	1438.6452	2.92	0	66	3.3e-005	1	U	R.YGWTAFCGPAGPR.C
	370	2162.9514	2161.9441	2161.9527	-3.98	0	44	0.0039	1	U	R.AVSAYCSTWDADKPYSWR.Y
9.	gi|2440686810 Mass: 56406 Score: 33 Matches: 1(1) Sequences: 1(1) emPAI: 0.09
	hypothetical protein Rs2_45685 [Raphanus sativus]
	Query	Observed	Mr(expt)	Mr(calc)	ppm	Miss	Score	Expect	Rank	Unique	Peptide
	54	856.5113	855.5040	855.4814	26.4	0	33	0.054	1	U	K.SPSLLSPR.V
10.	gi|2440693227 Mass: 71734 Score: 32 Matches: 1(1) Sequences: 1(1) emPAI: 0.07
	Sulfate transporter 1.2 [Raphanus sativus]
	Query	Observed	Mr(expt)	Mr(calc)	ppm	Miss	Score	Expect	Rank	Unique	Peptide
	36	841.4733	840.4660	840.5181	-61.97	1	32	0.079	1	U	K.VKAASLPR.I
11.	gi|2440696774 Mass: 221161 Score: 32 Matches: 1(1) Sequences: 1(1) emPAI: 0.02
	E3 ubiquitin-protein ligase PRT6 [Raphanus sativus]
	Query	Observed	Mr(expt)	Mr(calc)	ppm	Miss	Score	Expect	Rank	Unique	Peptide
	215	1128.5325	1127.5252	1127.5935	-60.53	1	32	0.1	1	U	K.KVSLQGDEPR.R
12.	gi|2440688005 Score: 29 Matches: 1(1) Sequences: 1(1) emPAI: 0.09
	Aldehyde dehydrogenase family 2 member C4 [Raphanus sativus]
	Query	Observed	Mr(expt)	Mr(calc)	ppm	Miss	Score	Expect	Rank	Unique	Peptide
	143	978.4875	977.4802	977.4600	20.7	0	29	0.22	2	U	K.GEICVASSR.V
	Proteins matching the same set of peptides:
	gi|2440712197 Score: 29 Matches: 1(1) Sequences: 1(1)
13.	gi|2334156319 Mass: 9613 Score: 29 Matches: 1(1) Sequences: 1(1) emPAI: 0.64
	Em-like protein GEA6 [Hirschfeldia incana]
	Query	Observed	Mr(expt)	Mr(calc)	ppm	Miss	Score	Expect	Rank	Unique	Peptide
	282	1372.6407	1371.6334	1371.6531	-14.35	0	29	0.19	1	U	K.SFEAQQHLAEGR.S
	Proteins matching the same set of peptides:
	gi|134420 Mass: 8975 Score: 29 Matches: 1(1) Sequences: 1(1)
	RecName: Full=Late seed maturation protein P8B6
14.	gi|2440711253 Score: 28 Matches: 1(1) Sequences: 1(1) emPAI: 0.04
	Leucine-rich repeat transmembrane protein kinase [Raphanus sativus]
	Query	Observed	Mr(expt)	Mr(calc)	ppm	Miss	Score	Expect	Rank	Unique	Peptide
	54	856.5113	855.5040	855.4385	76.6	1	28	0.2	2	U	R.RDLPCPR.E
15.	gi|2440705714 Mass: 27071 Score: 28 Matches: 1(1) Sequences: 1(1) emPAI: 0.20
	Pathogenesis-related thaumatin superfamily protein [Raphanus sativus]
	Query	Observed	Mr(expt)	Mr(calc)	ppm	Miss	Score	Expect	Rank	Unique	Peptide
	226	1170.5868	1169.5795	1169.5942	-12.52	0	28	0.25	1	U	K.GGFALPTNTHR.S
	Proteins matching the same set of peptides:
	gi|2440717716 Mass: 27123 Score: 28 Matches: 1(1) Sequences: 1(1)
	Pathogenesis-related thaumatin superfamily protein [Raphanus sativus]
16.	gi|2440685386 Score: 27 Matches: 1(1) Sequences: 1(1) emPAI: 0.17
	Myrosinase 2 [Raphanus sativus]
	Query	Observed	Mr(expt)	Mr(calc)	ppm	Miss	Score	Expect	Rank	Unique	Peptide
	143	978.4875	977.4802	977.4488	32.2	0	27	0.31	3	U	K.VSAVSICEN.-
	Proteins matching the same set of peptides:
	gi|2440685388 Score: 27 Matches: 1(1) Sequences: 1(1)
	gi|2440685390 Score: 27 Matches: 1(1) Sequences: 1(1)
17.	gi|2440684207 Mass: 94759 Score: 26 Matches: 1(1) Sequences: 1(1) emPAI: 0.05
	Villin-5 [Raphanus sativus]
	Query	Observed	Mr(expt)	Mr(calc)	ppm	Miss	Score	Expect	Rank	Unique	Peptide
	340	1730.8040	1729.7967	1729.9210	-71.86	1	26	0.3	1	U	K.QGVNVEGLVKTSSPTSK.D
	Proteins matching the same set of peptides:
	gi|2440722306 Mass: 119186 Score: 26 Matches: 1(1) Sequences: 1(1)
	Villin-5 [Raphanus sativus]
18.	gi|2334151640 Score: 25 Matches: 1(1) Sequences: 1(1) emPAI: 0.18
	Expansin [Hirschfeldia incana]
	Query	Observed	Mr(expt)	Mr(calc)	ppm	Miss	Score	Expect	Rank	Unique	Peptide
	54	856.5113	855.5040	855.5178	-16.09	0	25	0.41	3	U	K.LAVTSPLR.A
	Proteins matching the same set of peptides:
	gi|2440717348 Score: 25 Matches: 1(1) Sequences: 1(1)
19.	gi|2440691863 Mass: 47181 Score: 25 Matches: 1(1) Sequences: 1(1) emPAI: 0.11
	Mitochondrial transcription termination factor family protein [Raphanus sativus]
	Query	Observed	Mr(expt)	Mr(calc)	ppm	Miss	Score	Expect	Rank	Unique	Peptide
	54	856.5113	855.5040	855.4814	26.4	0	25	0.41	4	U	K.LSPSSLPR.G
	Proteins matching the same set of peptides:
	gi|2440691864 Score: 25 Matches: 1(1) Sequences: 1(1)
20.	gi|2440701438 Mass: 49258 Score: 23 Matches: 1(0) Sequences: 1(0) emPAI: 0.11
	hypothetical protein Rs2_26692 [Raphanus sativus]
	Query	Observed	Mr(expt)	Mr(calc)	ppm	Miss	Score	Expect	Rank	Unique	Peptide
	237	1211.5919	1210.5846	1210.5434	34.0	0	23	0.65	1	U	R.NQLLCSSSMR.S
21.	gi|2440719378 Mass: 32440 Score: 23 Matches: 2(0) Sequences: 1(0) emPAI: 0.16
	Mitochondrial uncoupling protein 1 [Raphanus sativus]
	Query	Observed	Mr(expt)	Mr(calc)	ppm	Miss	Score	Expect	Rank	Unique	Peptide
	47	849.4153	848.4080	848.3997	9.84	0	23	0.9	1	U	R.QCLCGGLR.I
	106	906.4938	905.4865	905.4211	72.2	0	(13)	10	1	U	R.QCLCGGLR.I
22.	gi|2334157830 Mass: 109437 Score: 23 Matches: 1(0) Sequences: 1(0) emPAI: 0.05
	Leucine-rich repeat receptor-like serine/threonine-protein kinase BAM3 [Hirschfeldia incana]
	Query	Observed	Mr(expt)	Mr(calc)	ppm	Miss	Score	Expect	Rank	Unique	Peptide
	140	971.5460	970.5387	970.5811	-43.68	0	23	0.77	1	U	R.QANVLVSLK.Q
	Proteins matching the same set of peptides:
	gi|2440714379 Mass: 97315 Score: 23 Matches: 1(0) Sequences: 1(0)
	Leucine-rich repeat receptor-like serine/threonine-protein kinase BAM3 [Raphanus sativus]
23.	gi|2334151474 Mass: 98836 Score: 21 Matches: 1(0) Sequences: 1(0) emPAI: 0.05
	ENTH domain-containing protein [Hirschfeldia incana]
	Query	Observed	Mr(expt)	Mr(calc)	ppm	Miss	Score	Expect	Rank	Unique	Peptide
	169	1029.5829	1028.5756	1028.5614	13.8	1	21	1.1	1	U	R.VIDEIRER.A
	Proteins matching the same set of peptides:
	gi|2334151475 Mass: 98836 Score: 21 Matches: 1(0) Sequences: 1(0)
	ENTH domain-containing protein [Hirschfeldia incana]
	gi|2440706715 Mass: 200976 Score: 21 Matches: 1(0) Sequences: 1(0)
	Extensin domain protein [Raphanus sativus]
	gi|2440706716 Mass: 100698 Score: 21 Matches: 1(0) Sequences: 1(0)
	Clathrin interactor EPSIN 2 [Raphanus sativus]
	gi|2440721083 Mass: 99813 Score: 21 Matches: 1(0) Sequences: 1(0)
	Clathrin interactor EPSIN 2 [Raphanus sativus]
	gi|2440718680 Mass: 162342 Score: 21 Matches: 1(0) Sequences: 1(0)
	Uncharacterized protein Rs2_18105 [Raphanus sativus]
24.	gi|2440697078 Mass: 43424 Score: 21 Matches: 1(0) Sequences: 1(0) emPAI: 0.12
	hypothetical protein Rs2_32681 [Raphanus sativus]
	Query	Observed	Mr(expt)	Mr(calc)	ppm	Miss	Score	Expect	Rank	Unique	Peptide
	169	1029.5829	1028.5756	1028.4887	84.6	1	21	1.1	1	U	R.DDPELERR.V
25.	gi|2440695821 Mass: 38674 Score: 21 Matches: 1(0) Sequences: 1(0) emPAI: 0.14
	hypothetical protein Rs2_38391 [Raphanus sativus]
	Query	Observed	Mr(expt)	Mr(calc)	ppm	Miss	Score	Expect	Rank	Unique	Peptide
	338	1712.8026	1711.7953	1711.8853	-52.56	1	21	0.95	1	U	K.VVPADGSEKNLSGNLGR.T
26.	gi|2440716970 Mass: 50017 Score: 21 Matches: 1(0) Sequences: 1(0) emPAI: 0.10
	Pectin lyase-like superfamily protein [Raphanus sativus]
	Query	Observed	Mr(expt)	Mr(calc)	ppm	Miss	Score	Expect	Rank	Unique	Peptide
	161	1014.5001	1013.4928	1013.5301	-36.77	1	21	1.3	1	U	K.QACQRRPR.G
27.	gi|2440692471 Mass: 27752 Score: 21 Matches: 1(0) Sequences: 1(0) emPAI: 0.19
	PHD finger protein ALFIN-LIKE 6 [Raphanus sativus]
	Query	Observed	Mr(expt)	Mr(calc)	ppm	Miss	Score	Expect	Rank	Unique	Peptide
	79	878.4454	877.4381	877.4579	-22.54	0	21	1.7	1	U	K.ALTTDMVK.F
28.	gi|2440705679 Score: 20 Matches: 1(0) Sequences: 1(0) emPAI: 0.33
	hypothetical protein Rs2_30933 [Raphanus sativus]
	Query	Observed	Mr(expt)	Mr(calc)	ppm	Miss	Score	Expect	Rank	Unique	Peptide
	79	878.4454	877.4381	877.4327	6.14	0	20	2	2	U	K.VGEISMSR.W
	Proteins matching the same set of peptides:
	gi|2440717066 Score: 20 Matches: 1(0) Sequences: 1(0)
29.	gi|2440697973 Mass: 43344 Score: 20 Matches: 2(0) Sequences: 2(0) emPAI: 0.12
	Protein RESTRICTED TEV MOVEMENT 2 [Raphanus sativus]
	Query	Observed	Mr(expt)	Mr(calc)	ppm	Miss	Score	Expect	Rank	Unique	Peptide
	136	957.4818	956.4745	956.4974	-23.91	1	5	57	10	U	-.MAARQQPR.G
	322	1585.7544	1584.7471	1584.8518	-66.06	1	20	1.5	1	U	K.MIRVSGERPLAGQR.W
30.	gi|2440724245 Mass: 52399 Score: 19 Matches: 1(0) Sequences: 1(0) emPAI: 0.10
	putative F-box protein [Raphanus sativus]
	Query	Observed	Mr(expt)	Mr(calc)	ppm	Miss	Score	Expect	Rank	Unique	Peptide
	365	2096.0620	2095.0547	2095.0909	-17.29	1	19	1.2	1	U	K.QRGGTDDLPEEVVIDIIAR.L
31.	gi|2334153535 Mass: 21658 Score: 18 Matches: 1(0) Sequences: 1(0) emPAI: 0.25
	Superoxide dismutase [Hirschfeldia incana]
	Query	Observed	Mr(expt)	Mr(calc)	ppm	Miss	Score	Expect	Rank	Unique	Peptide
	294	1426.6858	1425.6785	1425.6961	-12.30	0	18	1.9	1	U	K.GGHELSLTTGNAGGR.L
	Proteins matching the same set of peptides:
	gi|2440717672 Mass: 21759 Score: 18 Matches: 1(0) Sequences: 1(0)
	hypothetical protein Rs2_17097 [Raphanus sativus]
	gi|12230586 Mass: 15258 Score: 18 Matches: 1(0) Sequences: 1(0)
	RecName: Full=Superoxide dismutase [Cu-Zn] 1
	gi|12230587 Mass: 15152 Score: 18 Matches: 1(0) Sequences: 1(0)
	RecName: Full=Superoxide dismutase [Cu-Zn] 2
32.	gi|2334151314 Mass: 35803 Score: 18 Matches: 1(0) Sequences: 1(0) emPAI: 0.15
	E3 ubiquitin-protein ligase RHC1A [Hirschfeldia incana]
	Query	Observed	Mr(expt)	Mr(calc)	ppm	Miss	Score	Expect	Rank	Unique	Peptide
	42	847.5054	846.4981	846.4824	18.6	1	18	2.6	1	U	R.RGPPPAPR.S
	Proteins matching the same set of peptides:
	gi|2334156349 Mass: 34618 Score: 18 Matches: 1(0) Sequences: 1(0)
	E3 ubiquitin-protein ligase RHC1A [Hirschfeldia incana]
	gi|2440706566 Mass: 147371 Score: 18 Matches: 1(0) Sequences: 1(0)
	4-alpha-glucanotransferase DPE2 [Raphanus sativus]
	gi|2440721214 Mass: 34532 Score: 18 Matches: 1(0) Sequences: 1(0)
	RING-H2 finger C1A [Raphanus sativus]
33.	gi|2440685993 Mass: 58781 Score: 18 Matches: 1(0) Sequences: 1(0) emPAI: 0.09
	Ypt/Rab-GAP domain of gyp1p superfamily protein [Raphanus sativus]
	Query	Observed	Mr(expt)	Mr(calc)	ppm	Miss	Score	Expect	Rank	Unique	Peptide
	172	1043.5377	1042.5304	1042.5593	-27.72	1	18	2.5	1	U	K.DLLAQKCPR.I
	Proteins matching the same set of peptides:
	gi|2440700476 Mass: 45549 Score: 18 Matches: 1(0) Sequences: 1(0)
	Ypt/Rab-GAP domain of gyp1p superfamily protein [Raphanus sativus]
	gi|2440707643 Mass: 45470 Score: 18 Matches: 1(0) Sequences: 1(0)
	Ypt/Rab-GAP domain of gyp1p superfamily protein [Raphanus sativus]
	gi|2440712854 Mass: 45181 Score: 18 Matches: 1(0) Sequences: 1(0)
	Ypt/Rab-GAP domain of gyp1p superfamily protein [Raphanus sativus]
34.	gi|2440719117 Mass: 49563 Score: 18 Matches: 1(0) Sequences: 1(0) emPAI: 0.10
	IQ-domain 3 [Raphanus sativus]
	Query	Observed	Mr(expt)	Mr(calc)	ppm	Miss	Score	Expect	Rank	Unique	Peptide
	325	1602.7892	1601.7819	1601.8559	-46.18	1	18	2.2	1	U	K.VEANMLNKQVATLR.R
35.	gi|2440678052 Mass: 39594 Score: 17 Matches: 1(0) Sequences: 1(0) emPAI: 0.13
	FAD-dependent oxidoreductase family protein [Raphanus sativus]
	Query	Observed	Mr(expt)	Mr(calc)	ppm	Miss	Score	Expect	Rank	Unique	Peptide
	134	951.5157	950.5084	950.4491	62.4	1	17	3.8	1	U	-.MAKNGEASK.R
	Proteins matching the same set of peptides:
	gi|2440695800 Mass: 39594 Score: 17 Matches: 1(0) Sequences: 1(0)
	FAD-dependent oxidoreductase family protein [Raphanus sativus]
36.	gi|2440700075 Mass: 40839 Score: 16 Matches: 1(0) Sequences: 1(0) emPAI: 0.13
	Protein kinase superfamily protein [Raphanus sativus]
	Query	Observed	Mr(expt)	Mr(calc)	ppm	Miss	Score	Expect	Rank	Unique	Peptide
	138	962.5365	961.5292	961.5457	-17.15	1	16	4	1	U	K.QYLIRNR.R
37.	gi|2334159199 Mass: 24362 Score: 16 Matches: 1(0) Sequences: 1(0) emPAI: 0.22
	hypothetical protein HA466_0029400 [Hirschfeldia incana]
	Query	Observed	Mr(expt)	Mr(calc)	ppm	Miss	Score	Expect	Rank	Unique	Peptide
	245	1245.5873	1244.5800	1244.6547	-60.00	0	16	3.7	1	U	K.VADVSGVAAGMIR.A
	Proteins matching the same set of peptides:
	gi|2440708700 Mass: 23371 Score: 16 Matches: 1(0) Sequences: 1(0)
	B-box zinc finger protein 32 [Raphanus sativus]
38.	gi|2334154967 Mass: 136631 Score: 16 Matches: 1(0) Sequences: 1(0) emPAI: 0.04
	PHD-type domain-containing protein [Hirschfeldia incana]
	Query	Observed	Mr(expt)	Mr(calc)	ppm	Miss	Score	Expect	Rank	Unique	Peptide
	270	1328.6846	1327.6773	1327.7208	-32.74	1	16	3.4	1	U	K.NTSLRASDVLPR.D
39.	gi|2440696237 Mass: 18448 Score: 16 Matches: 1(0) Sequences: 1(0) emPAI: 0.30
	Uncharacterized protein Rs2_38807 [Raphanus sativus]
	Query	Observed	Mr(expt)	Mr(calc)	ppm	Miss	Score	Expect	Rank	Unique	Peptide
	285	1383.6891	1382.6818	1382.6466	25.4	0	16	3.3	1	U	K.EDPSQFTQIYR.S
40.	gi|2440683401 Mass: 109225 Score: 16 Matches: 1(0) Sequences: 1(0) emPAI: 0.05
	Lon protease-like protein 1 [Raphanus sativus]
	Query	Observed	Mr(expt)	Mr(calc)	ppm	Miss	Score	Expect	Rank	Unique	Peptide
	130	939.4012	938.3939	938.4532	-63.12	0	16	3.6	1	U	R.TYVGAMPGK.M
	Proteins matching the same set of peptides:
	gi|2440702486 Mass: 109225 Score: 16 Matches: 1(0) Sequences: 1(0)
	Lon protease-like protein 1 [Raphanus sativus]
	gi|2440707477 Mass: 85876 Score: 16 Matches: 1(0) Sequences: 1(0)
	hypothetical protein Rs2_19765 [Raphanus sativus]
	gi|2440715171 Mass: 107976 Score: 16 Matches: 1(0) Sequences: 1(0)
	Lon protease-like protein 1 [Raphanus sativus]
41.	gi|2440731844 Mass: 61271 Score: 16 Matches: 1(0) Sequences: 1(0) emPAI: 0.08
	Uncharacterized protein Rs2_02820 [Raphanus sativus]
	Query	Observed	Mr(expt)	Mr(calc)	ppm	Miss	Score	Expect	Rank	Unique	Peptide
	176	1051.7390	1050.7317	1050.7277	3.84	1	16	0.73	1	U	K.KLLILKPAR.E
42.	gi|2334145261 Mass: 14664 Score: 16 Matches: 1(0) Sequences: 1(0) emPAI: 0.39
	Ubiquitin-like domain-containing protein [Hirschfeldia incana]
	Query	Observed	Mr(expt)	Mr(calc)	ppm	Miss	Score	Expect	Rank	Unique	Peptide
	189	1067.6102	1066.6029	1066.6135	-9.90	0	16	3.9	1	U	K.ESTLHLVLR.L
	Proteins matching the same set of peptides:
	gi|2334147349 Mass: 17744 Score: 16 Matches: 1(0) Sequences: 1(0)
	Ubiquitin-40S ribosomal protein S27a-3 [Hirschfeldia incana]
	gi|2334147637 Mass: 14664 Score: 16 Matches: 1(0) Sequences: 1(0)
	Ubiquitin-60S ribosomal protein L40-2 [Hirschfeldia incana]
	gi|2334148060 Mass: 17744 Score: 16 Matches: 1(0) Sequences: 1(0)
	Ubiquitin-40S ribosomal protein S27a-3 [Hirschfeldia incana]
	gi|2334156054 Mass: 14664 Score: 16 Matches: 1(0) Sequences: 1(0)
	Ubiquitin-60S ribosomal protein L40-2 [Hirschfeldia incana]
	gi|2440679549 Mass: 15807 Score: 16 Matches: 1(0) Sequences: 1(0)
	Ubiquitin-60S ribosomal protein L40-1 [Raphanus sativus]
	gi|2440682693 Mass: 18698 Score: 16 Matches: 1(0) Sequences: 1(0)
	Ubiquitin-40S ribosomal protein S27a-2 [Raphanus sativus]
	gi|2440684837 Mass: 14664 Score: 16 Matches: 1(0) Sequences: 1(0)
	Ubiquitin-60S ribosomal protein L40-1 [Raphanus sativus]
	gi|2440704181 Mass: 17756 Score: 16 Matches: 1(0) Sequences: 1(0)
	Ubiquitin-40S ribosomal protein S27a-1 [Raphanus sativus]
	gi|2440704277 Mass: 16929 Score: 16 Matches: 1(0) Sequences: 1(0)
	Ubiquitin-60S ribosomal protein L40-1 [Raphanus sativus]
	gi|2440706233 Mass: 14664 Score: 16 Matches: 1(0) Sequences: 1(0)
	Ubiquitin-60S ribosomal protein L40-1 [Raphanus sativus]
	gi|2440719136 Mass: 17355 Score: 16 Matches: 1(0) Sequences: 1(0)
	Ubiquitin-60S ribosomal protein L40-1 [Raphanus sativus]
	gi|2440721549 Mass: 15807 Score: 16 Matches: 1(0) Sequences: 1(0)
	Ubiquitin-60S ribosomal protein L40-1 [Raphanus sativus]
	gi|302393709 Mass: 14620 Score: 16 Matches: 1(0) Sequences: 1(0)
	RecName: Full=Ubiquitin-60S ribosomal protein L40; Contains: RecName: Full=Ubiquitin; Contains: RecName: Full=60S ribosomal protein L40; AltName: Full=CEP52; Flags: Precursor
43.	gi|2440688376 Mass: 25251 Score: 16 Matches: 1(0) Sequences: 1(0) emPAI: 0.21
	hypothetical protein Rs2_44277 [Raphanus sativus]
	Query	Observed	Mr(expt)	Mr(calc)	ppm	Miss	Score	Expect	Rank	Unique	Peptide
	231	1186.5771	1185.5698	1185.6466	-64.73	1	16	4.2	1	U	K.QSNVKSTGLPR.E
	Proteins matching the same set of peptides:
	gi|2440694670 Mass: 25251 Score: 16 Matches: 1(0) Sequences: 1(0)
	hypothetical protein Rs2_37239 [Raphanus sativus]
44.	gi|2334153854 Mass: 107512 Score: 15 Matches: 2(0) Sequences: 2(0) emPAI: 0.05
	Protein NETWORKED 2D [Hirschfeldia incana]
	Query	Observed	Mr(expt)	Mr(calc)	ppm	Miss	Score	Expect	Rank	Unique	Peptide
	183	1060.5497	1059.5424	1059.5812	-36.56	0	15	4.9	1	U	K.EILSLQTEK.E
	287	1395.7053	1394.6980	1394.7895	-65.58	1	3	71	7	U	R.SDVRPLFRHLR.E
	Proteins matching the same set of peptides:
	gi|2440717313 Mass: 102028 Score: 15 Matches: 2(0) Sequences: 2(0)
	Protein NETWORKED 2D [Raphanus sativus]
45.	gi|2440692001 Mass: 40246 Score: 15 Matches: 1(0) Sequences: 1(0) emPAI: 0.13
	Lipase class 3-related protein [Raphanus sativus]
	Query	Observed	Mr(expt)	Mr(calc)	ppm	Miss	Score	Expect	Rank	Unique	Peptide
	228	1178.6007	1177.5934	1177.6455	-44.21	1	15	4.5	1	U	K.FESKGAAISLR.C
	Proteins matching the same set of peptides:
	gi|2440692026 Mass: 40246 Score: 15 Matches: 1(0) Sequences: 1(0)
	Lipase class 3-related protein [Raphanus sativus]
46.	gi|2440706207 Mass: 84534 Score: 15 Matches: 1(0) Sequences: 1(0) emPAI: 0.06
	hypothetical protein Rs2_31461 [Raphanus sativus]
	Query	Observed	Mr(expt)	Mr(calc)	ppm	Miss	Score	Expect	Rank	Unique	Peptide
	208	1104.5056	1103.4983	1103.4852	11.9	0	15	5	1	U	R.QALMCPDGGR.F
47.	gi|2440680072 Mass: 41315 Score: 15 Matches: 2(0) Sequences: 2(0) emPAI: 0.13
	Tubby-like F-box protein 10 [Raphanus sativus]
	Query	Observed	Mr(expt)	Mr(calc)	ppm	Miss	Score	Expect	Rank	Unique	Peptide
	248	1263.6997	1262.6924	1262.6224	55.5	1	15	4.6	1	U	R.KNVVACASVCR.S
	296	1439.6567	1438.6494	1438.8296	-125.25	1	8	20	3	U	K.LTFPVSLKQPGPR.D
48.	gi|2440732392 Mass: 89584 Score: 15 Matches: 3(0) Sequences: 3(0) emPAI: 0.06
	tRNAse Z3 [Raphanus sativus]
	Query	Observed	Mr(expt)	Mr(calc)	ppm	Miss	Score	Expect	Rank	Unique	Peptide
	211	1111.5288	1110.5215	1110.5458	-21.85	1	15	4.4	1	U	K.SSPFEFNKR.R
	268	1314.7507	1313.7434	1313.7456	-1.63	1	2	88	5	U	K.LSKIDHVFLSR.V
	305	1478.7976	1477.7903	1477.7785	7.99	1	3	69	10	U	K.LLVDAMKCFIPR.A
49.	gi|2334150521 Mass: 55338 Score: 15 Matches: 1(0) Sequences: 1(0) emPAI: 0.09
	Uncharacterized protein HA466_0085320 [Hirschfeldia incana]
	Query	Observed	Mr(expt)	Mr(calc)	ppm	Miss	Score	Expect	Rank	Unique	Peptide
	145	979.5449	978.5376	978.5835	-46.89	1	15	5.7	1	U	R.GARPIPGRR.H
50.	gi|2440703857 Mass: 21584 Score: 15 Matches: 1(0) Sequences: 1(0) emPAI: 0.25
	Protein kinase domain protein [Raphanus sativus]
	Query	Observed	Mr(expt)	Mr(calc)	ppm	Miss	Score	Expect	Rank	Unique	Peptide
	295	1438.7010	1437.6937	1437.7940	-69.72	0	15	5	1	U	R.QTAIPVSLAPAQSR.Y
51.	gi|2440678058 Mass: 86993 Score: 14 Matches: 1(0) Sequences: 1(0) emPAI: 0.06
	DNA polymerase alpha catalytic subunit [Raphanus sativus]
	Query	Observed	Mr(expt)	Mr(calc)	ppm	Miss	Score	Expect	Rank	Unique	Peptide
	218	1142.5546	1141.5473	1141.6567	-95.82	1	14	5.4	1	U	R.QQALKLTANR.F
	Proteins matching the same set of peptides:
	gi|2440685060 Mass: 47333 Score: 14 Matches: 1(0) Sequences: 1(0)
	DNA polymerase alpha catalytic subunit [Raphanus sativus]
	gi|2440687110 Mass: 125680 Score: 14 Matches: 1(0) Sequences: 1(0)
	DNA polymerase alpha catalytic subunit [Raphanus sativus]
	gi|2440702475 Mass: 89308 Score: 14 Matches: 1(0) Sequences: 1(0)
	DNA polymerase alpha catalytic subunit [Raphanus sativus]
52.	gi|2440680808 Mass: 51456 Score: 14 Matches: 1(0) Sequences: 1(0) emPAI: 0.10
	RNA-binding (RRM/RBD/RNP motifs) family protein [Raphanus sativus]
	Query	Observed	Mr(expt)	Mr(calc)	ppm	Miss	Score	Expect	Rank	Unique	Peptide
	312	1514.7919	1513.7846	1513.7161	45.3	0	14	4.8	1	U	R.SSPLGAGYSSYGVNR.V
53.	gi|2440698549 Mass: 12010 Score: 14 Matches: 1(0) Sequences: 1(0) emPAI: 0.49
	Protein kinase superfamily protein [Raphanus sativus]
	Query	Observed	Mr(expt)	Mr(calc)	ppm	Miss	Score	Expect	Rank	Unique	Peptide
	297	1441.6631	1440.6558	1440.7217	-45.74	1	14	4.8	1	U	K.RMMVSVAELAFR.C
54.	gi|2440681029 Mass: 44846 Score: 14 Matches: 1(0) Sequences: 1(0) emPAI: 0.12
	FAD/NAD(P)-binding oxidoreductase family protein [Raphanus sativus]
	Query	Observed	Mr(expt)	Mr(calc)	ppm	Miss	Score	Expect	Rank	Unique	Peptide
	266	1311.6379	1310.6306	1310.6765	-34.99	0	14	5.8	1	U	K.AMEALGVSQHIR.H
	Proteins matching the same set of peptides:
	gi|2440713279 Mass: 44854 Score: 14 Matches: 1(0) Sequences: 1(0)
	FAD/NAD(P)-binding oxidoreductase family protein [Raphanus sativus]
55.	gi|2440685990 Mass: 81434 Score: 14 Matches: 1(0) Sequences: 1(0) emPAI: 0.06
	Phosphatidylinositol 4-phosphate 5-kinase 6 [Raphanus sativus]
	Query	Observed	Mr(expt)	Mr(calc)	ppm	Miss	Score	Expect	Rank	Unique	Peptide
	371	2189.0273	2188.0200	2188.0106	4.29	1	14	4.2	1	U	K.SMQYDPTSISAVDPKQYSR.R
	Proteins matching the same set of peptides:
	gi|2440700473 Mass: 81316 Score: 14 Matches: 1(0) Sequences: 1(0)
	Phosphatidylinositol 4-phosphate 5-kinase 6 [Raphanus sativus]
	gi|2440712852 Mass: 81897 Score: 14 Matches: 1(0) Sequences: 1(0)
	Phosphatidylinositol 4-phosphate 5-kinase 6 [Raphanus sativus]
56.	gi|2440702903 Mass: 100426 Score: 13 Matches: 2(0) Sequences: 2(0) emPAI: 0.05
	hypothetical protein Rs2_28157 [Raphanus sativus]
	Query	Observed	Mr(expt)	Mr(calc)	ppm	Miss	Score	Expect	Rank	Unique	Peptide
	221	1155.6532	1154.6459	1154.5212	108	1	13	6.1	1	U	R.LNMFKDCER.R
	288	1396.6733	1395.6660	1395.8523	-133.48	0	2	82	3	U	K.VLVVLVIMLPER.R
57.	gi|2440689373 Mass: 32279 Score: 13 Matches: 1(0) Sequences: 1(0) emPAI: 0.16
	Helitron_like_N domain-containing protein [Raphanus sativus]
	Query	Observed	Mr(expt)	Mr(calc)	ppm	Miss	Score	Expect	Rank	Unique	Peptide
	51	852.5523	851.5450	851.4865	68.7	0	13	4.4	1	U	R.VIPSPSPR.L
58.	gi|2440705359 Mass: 41149 Score: 13 Matches: 1(0) Sequences: 1(0) emPAI: 0.13
	DNAJ heat shock N-terminal domain-containing protein [Raphanus sativus]
	Query	Observed	Mr(expt)	Mr(calc)	ppm	Miss	Score	Expect	Rank	Unique	Peptide
	194	1077.6083	1076.6010	1076.4999	93.9	0	13	8.3	1	U	R.LHEHQGDNK.E
59.	gi|2440700872 Mass: 74279 Score: 13 Matches: 1(0) Sequences: 1(0) emPAI: 0.07
	hypothetical protein Rs2_26126 [Raphanus sativus]
	Query	Observed	Mr(expt)	Mr(calc)	ppm	Miss	Score	Expect	Rank	Unique	Peptide
	318	1561.7225	1560.7152	1560.7719	-36.29	0	13	6.6	1	U	M.AATGFHMLSGVIGER.H
60.	gi|2334145742 Mass: 12638 Score: 13 Matches: 1(0) Sequences: 1(0) emPAI: 0.46
	Uncharacterized protein HA466_0114050 [Hirschfeldia incana]
	Query	Observed	Mr(expt)	Mr(calc)	ppm	Miss	Score	Expect	Rank	Unique	Peptide
	239	1232.5724	1231.5651	1231.7223	-127.62	0	13	7.5	1	U	-.MVIPPAVRPPR.L
	Proteins matching the same set of peptides:
	gi|2440680198 Mass: 12714 Score: 13 Matches: 1(0) Sequences: 1(0)
	Ribosomal L18p/L5e family protein [Raphanus sativus]
	gi|2440715190 Mass: 12696 Score: 13 Matches: 1(0) Sequences: 1(0)
	Ribosomal L18p/L5e family protein [Raphanus sativus]
61.	gi|2334150478 Mass: 18148 Score: 13 Matches: 1(0) Sequences: 1(0) emPAI: 0.31
	Protein C2-DOMAIN ABA-RELATED 6 [Hirschfeldia incana]
	Query	Observed	Mr(expt)	Mr(calc)	ppm	Miss	Score	Expect	Rank	Unique	Peptide
	268	1314.7507	1313.7434	1313.7489	-4.18	1	13	7	1	U	-.MEDLVGLLRIR.V
	Proteins matching the same set of peptides:
	gi|2440731033 Mass: 18255 Score: 13 Matches: 1(0) Sequences: 1(0)
	Calcium-dependent lipid-binding (CaLB domain) family protein [Raphanus sativus]

## Sheet: Significant hits -397
molecules-2714044 _P00397: Significant hits (95% Confidence)
Worksheet #3
Rank	Accession No.	Protein Name	emPAI	% Homology to Brassica juncea
1	gi|2440684703	2S seed storage protein 4 [Raphanus sativus]	4.44
2	gi|75107016	Napin-3 [Brassica napus]	6.9
3	gi|112747	Napin embryo-specific [Brassica napus]	2.19
4	gi|32363444	Allergen Bra j 1-E [Brassica juncea]	6.21
5	gi|2440715477	2S seed storage protein 4 [Raphanus sativus]	1.65
6	gi|2440727853	2S seed storage protein 4 [Raphanus sativus]	2.23
7	gi|2440727854	2S seed storage protein 4 [Raphanus sativus]	1.66
8	gi|32363456	Chitin-binding allergen Bra r 2 [Brassica rapa]	1.59
9	gi|2440686810	hypothetical protein Rs2_45685 [Raphanus sativus]	0.09
10	gi|2440693227	Sulfate transporter 1.2 [Raphanus sativus]	0.07
11	gi|2440696774	E3 ubiquitin-protein ligase PRT6 [Raphanus sativus]	0.02
12	gi|2440688005	Aldehyde dehydrogenase family 2 member C4 [Raphanus sativus]	0.09
13	gi|2334156319	Em-like protein GEA6 [Hirschfeldia incana]	0.64
14	gi|2440711253	Leucine-rich repeat transmembrane protein kinase [Raphanus sativus]	0.04
15	gi|2440705714	Pathogenesis-related thaumatin superfamily protein [Raphanus sativus]	0.2
16	gi|2440685386	Myrosinase 2 [Raphanus sativus]	0.17
17	gi|2440684207	Villin-5 [Raphanus sativus]	0.05
18	gi|2334151640	Expansin [Hirschfeldia incana]	0.18
19	gi|2440691863	Mitochondrial transcription termination factor family protein [Raphanus sativus]	0.11
20	gi|2440701438	hypothetical protein Rs2_26692 [Raphanus sativus]	0.11
21	gi|2440719378	Mitochondrial uncoupling protein 1 [Raphanus sativus]	0.16
22	gi|2334157830	Leucine-rich repeat receptor-like serine/threonine-protein kinase BAM3 [Hirschfeldia incana]	0.05
23	gi|2334151474	ENTH domain-containing protein [Hirschfeldia incana]	0.05
24	gi|2440697078	hypothetical protein Rs2_32681 [Raphanus sativus]	0.12
25	gi|2440695821	hypothetical protein Rs2_38391 [Raphanus sativus]	0.14
26	gi|2440716970	Pectin lyase-like superfamily protein [Raphanus sativus]	0.1
27	gi|2440692471	PHD finger protein ALFIN-LIKE 6 [Raphanus sativus]	0.19
28	gi|2440705679	hypothetical protein Rs2_30933 [Raphanus sativus]	0.33
29	gi|2440697973	Protein RESTRICTED TEV MOVEMENT 2 [Raphanus sativus]	0.12
30	gi|2440724245	putative F-box protein [Raphanus sativus]	0.1
31	gi|2334153535	Superoxide dismutase [Hirschfeldia incana]	0.25
32	gi|2334151314	E3 ubiquitin-protein ligase RHC1A [Hirschfeldia incana]	0.15
33	gi|2440685993	Ypt/Rab-GAP domain of gyp1p superfamily protein [Raphanus sativus]	0.09
34	gi|2440719117	IQ-domain 3 [Raphanus sativus]	0.1
35	gi|2440678052	FAD-dependent oxidoreductase family protein [Raphanus sativus]	0.13
36	gi|2440700075	Protein kinase superfamily protein [Raphanus sativus]	0.13
37	gi|2334159199	hypothetical protein HA466_0029400 [Hirschfeldia incana]	0.22
38	gi|2334154967	PHD-type domain-containing protein [Hirschfeldia incana]	0.04
39	gi|2440696237	Uncharacterized protein Rs2_38807 [Raphanus sativus]	0.3
40	gi|2440683401	Lon protease-like protein 1 [Raphanus sativus]	0.05
41	gi|2440731844	Uncharacterized protein Rs2_02820 [Raphanus sativus]	0.08
42	gi|2334145261	Ubiquitin-like domain-containing protein [Hirschfeldia incana]	0.39
43	gi|2440688376	hypothetical protein Rs2_44277 [Raphanus sativus]	0.21
44	gi|2334153854	Protein NETWORKED 2D [Hirschfeldia incana]	0.05
45	gi|2440692001	Lipase class 3-related protein [Raphanus sativus]	0.13
46	gi|2440706207	hypothetical protein Rs2_31461 [Raphanus sativus]	0.06
47	gi|2440680072	Tubby-like F-box protein 10 [Raphanus sativus]	0.13
48	gi|2440732392	tRNAse Z3 [Raphanus sativus]	0.06
49	gi|2334150521	Uncharacterized protein HA466_0085320 [Hirschfeldia incana]	0.09
50	gi|2440703857	Protein kinase domain protein [Raphanus sativus]	0.25
51	gi|2440678058	DNA polymerase alpha catalytic subunit [Raphanus sativus]	0.06
52	gi|2440680808	RNA-binding (RRM/RBD/RNP motifs) family protein [Raphanus sativus]	0.1
53	gi|2440698549	Protein kinase superfamily protein [Raphanus sativus]	0.49
54	gi|2440681029	FAD/NAD(P)-binding oxidoreductase family protein [Raphanus sativus]	0.12
55	gi|2440685990	Phosphatidylinositol 4-phosphate 5-kinase 6 [Raphanus sativus]	0.06
56	gi|2440702903	hypothetical protein Rs2_28157 [Raphanus sativus]	0.05
57	gi|2440689373	Helitron_like_N domain-containing protein [Raphanus sativus]	0.16
58	gi|2440705359	DNAJ heat shock N-terminal domain-containing protein [Raphanus sativus]	0.13
59	gi|2440700872	hypothetical protein Rs2_26126 [Raphanus sativus]	0.07
60	gi|2334145742	Uncharacterized protein HA466_0114050 [Hirschfeldia incana]	0.46
61	gi|2334150478	Protein C2-DOMAIN ABA-RELATED 6 [Hirschfeldia incana]	0.31

## Sheet: Protein Peptide Summary-303
molecules-2714044 _P00303: Protein Peptide Summary
Worksheet #2
1.	gi|2440726951 Mass: 20009 Score: 166 Matches: 11(7) Sequences: 6(4) emPAI: 2.11
	2S seed storage protein 4 [Raphanus sativus]
	Query	Observed	Mr(expt)	Mr(calc)	ppm	Miss	Score	Expect	Rank	Unique	Peptide
	295	1070.5077	1069.5004	1069.5127	-11.50	0	20	1.3	1		R.ACQQWLHK.Q 294
	357	1156.5332	1155.5259	1155.5785	-45.49	0	31	0.12	1		K.EFQQAQHLR.A 358
	381	1199.6448	1198.6375	1198.6458	-6.94	0	56	0.00034	1		R.IYQTATHLPR.V 379 380
	412	1284.6453	1283.6380	1283.6734	-27.60	1	40	0.015	1		R.KEFQQAQHLR.A 413
	543	1675.7714	1674.7641	1674.8222	-34.68	0	37	0.025	1		R.VCNIPQVSVCPFQK.T
	584	1833.8976	1832.8903	1832.8990	-4.73	0	48	0.0019	1	U	K.QQIQQQQGQQQAHQR.M
2.	gi|2440684703 Mass: 20116 Score: 151 Matches: 11(7) Sequences: 6(4) emPAI: 2.09
	2S seed storage protein 4 [Raphanus sativus]
	Query	Observed	Mr(expt)	Mr(calc)	ppm	Miss	Score	Expect	Rank	Unique	Peptide
	295	1070.5077	1069.5004	1069.5127	-11.50	0	20	1.3	1		R.ACQQWLHK.Q 294
	357	1156.5332	1155.5259	1155.5785	-45.49	0	31	0.12	1		K.EFQQAQHLR.A 358
	381	1199.6448	1198.6375	1198.6458	-6.94	0	56	0.00034	1		R.IYQTATHLPR.V 379 380
	412	1284.6453	1283.6380	1283.6734	-27.60	1	40	0.015	1		R.KEFQQAQHLR.A 413
	543	1675.7714	1674.7641	1674.8222	-34.68	0	37	0.025	1		R.VCNIPQVSVCPFQK.T
	594	1883.8408	1882.8335	1882.8890	-29.48	0	35	0.034	1		R.QQGQMQGQQMQHVISR.I
	Proteins matching the same set of peptides:
	gi|2440727851 Mass: 20116 Score: 151 Matches: 11(7) Sequences: 6(4)
	2S seed storage protein 4 [Raphanus sativus]
3.	gi|75107016 Mass: 14026 Score: 129 Matches: 9(5) Sequences: 5(3) emPAI: 2.31
	Napin-3 [Brassica napus]
	Query	Observed	Mr(expt)	Mr(calc)	ppm	Miss	Score	Expect	Rank	Unique	Peptide
	295	1070.5077	1069.5004	1069.5127	-11.50	0	20	1.3	1		R.ACQQWLHK.Q 294
	357	1156.5332	1155.5259	1155.5785	-45.49	0	31	0.12	1		K.EFQQAQHLR.A 358
	412	1284.6453	1283.6380	1283.6734	-27.60	1	40	0.015	1		R.KEFQQAQHLR.A 413
	543	1675.7714	1674.7641	1674.8222	-34.68	0	37	0.025	1		K.VCNIPQVSVCPFQK.T
	589	1853.9572	1852.9499	1852.9504	-0.25	0	67	2e-005	1	U	R.QQQGQQGQQLQQVISR.I 588
4.	gi|2440727854 Mass: 19923 Score: 121 Matches: 8(5) Sequences: 4(2) emPAI: 0.77
	2S seed storage protein 4 [Raphanus sativus]
	Query	Observed	Mr(expt)	Mr(calc)	ppm	Miss	Score	Expect	Rank	Unique	Peptide
	326	1098.4932	1097.4859	1097.5189	-30.02	0	17	3	2		R.ACQQWLHR.Q
	357	1156.5332	1155.5259	1155.5785	-45.49	0	31	0.12	1		K.EFQQAQHLR.A 358
	381	1199.6448	1198.6375	1198.6458	-6.94	0	56	0.00034	1		R.IYQTATHLPR.V 379 380
	412	1284.6453	1283.6380	1283.6734	-27.60	1	40	0.015	1		R.KEFQQAQHLR.A 413
5.	gi|2440715477 Mass: 19953 Score: 119 Matches: 5(4) Sequences: 3(2) emPAI: 0.76
	2S seed storage protein 4 [Raphanus sativus]
	Query	Observed	Mr(expt)	Mr(calc)	ppm	Miss	Score	Expect	Rank	Unique	Peptide
	326	1098.4932	1097.4859	1097.5189	-30.02	0	17	3	2		R.ACQQWLHR.Q
	381	1199.6448	1198.6375	1198.6458	-6.94	0	56	0.00034	1		R.IYQTATHLPR.V 379 380
	594	1883.8408	1882.8335	1882.8890	-29.48	0	35	0.034	1		R.QQGQMQGQQMQHVISR.I
6.	gi|2334152968 Mass: 11551 Score: 96 Matches: 2(2) Sequences: 1(1) emPAI: 0.61
	Bifunctional inhibitor/plant lipid transfer protein/seed storage helical domain-containing protein [Hirschfeldia incana]
	Query	Observed	Mr(expt)	Mr(calc)	ppm	Miss	Score	Expect	Rank	Unique	Peptide
	531	1647.8657	1646.8584	1646.8199	23.4	0	64	5.9e-005	1	U	R.CLVGAANSFPSLNAAR.A 530
	Proteins matching the same set of peptides:
	gi|2440718388 Mass: 11956 Score: 96 Matches: 2(2) Sequences: 1(1)
	Non-specific lipid-transfer protein 2 [Raphanus sativus]
7.	gi|2440694918 Mass: 19972 Score: 61 Matches: 1(1) Sequences: 1(1) emPAI: 0.33
	2S seed storage protein 4 [Raphanus sativus]
	Query	Observed	Mr(expt)	Mr(calc)	ppm	Miss	Score	Expect	Rank	Unique	Peptide
	601	1896.9456	1895.9383	1895.9450	-3.50	0	61	9.8e-005	1	U	K.SQVQQGQQQGDPQLISR.I
8.	gi|2440692911 Mass: 21811 Score: 46 Matches: 1(1) Sequences: 1(1) emPAI: 0.30
	kunitz trypsin inhibitor 1 [Raphanus sativus]
	Query	Observed	Mr(expt)	Mr(calc)	ppm	Miss	Score	Expect	Rank	Unique	Peptide
	419	1298.7358	1297.7285	1297.7507	-17.05	0	46	0.0031	1	U	R.IFGAAGGGLALVPR.G
9.	gi|2440696312 Mass: 40856 Score: 43 Matches: 2(1) Sequences: 1(1) emPAI: 0.15
	Receptor-like serine/threonine-protein kinase SD1-8 [Raphanus sativus]
	Query	Observed	Mr(expt)	Mr(calc)	ppm	Miss	Score	Expect	Rank	Unique	Peptide
	165	919.4277	918.4204	918.3791	45.0	0	43	0.0091	1	U	R.DSNNNNNK.L 164
10.	gi|2440724679 Mass: 22378 Score: 40 Matches: 1(1) Sequences: 1(1) emPAI: 0.29
	Uncharacterized protein Rs2_04757 [Raphanus sativus]
	Query	Observed	Mr(expt)	Mr(calc)	ppm	Miss	Score	Expect	Rank	Unique	Peptide
	209	979.4417	978.4344	978.5433	-111.24	1	40	0.015	1	U	K.RMYLKPR.M
11.	gi|2440688317 Score: 40 Matches: 2(1) Sequences: 1(1) emPAI: 0.10
	Octicosapeptide/Phox/Bem1p (PB1) domain-containing protein / TPR-containing protein [Raphanus sativus]
	Query	Observed	Mr(expt)	Mr(calc)	ppm	Miss	Score	Expect	Rank	Unique	Peptide
	165	919.4277	918.4204	918.3791	45.0	0	40	0.017	2	U	K.SDNNNNNK.S 164
12.	gi|2440686810 Mass: 56406 Score: 34 Matches: 3(1) Sequences: 2(1) emPAI: 0.11
	hypothetical protein Rs2_45685 [Raphanus sativus]
	Query	Observed	Mr(expt)	Mr(calc)	ppm	Miss	Score	Expect	Rank	Unique	Peptide
	83	856.4957	855.4884	855.4814	8.21	0	34	0.05	1	U	K.SPSLLSPR.V 84
	231	1005.4830	1004.4757	1004.4386	37.0	0	6	48	4	U	R.SNYMFSTR.E
13.	gi|2334151640 Mass: 27892 Score: 34 Matches: 2(1) Sequences: 1(1) emPAI: 0.23
	Expansin [Hirschfeldia incana]
	Query	Observed	Mr(expt)	Mr(calc)	ppm	Miss	Score	Expect	Rank	Unique	Peptide
	84	856.5338	855.5265	855.5178	10.2	0	34	0.044	1	U	K.LAVTSPLR.A 83
	Proteins matching the same set of peptides:
	gi|2440717348 Mass: 29276 Score: 34 Matches: 2(1) Sequences: 1(1)
	putative expansin-B2 [Raphanus sativus]
14.	gi|2440695549 Mass: 24364 Score: 32 Matches: 2(0) Sequences: 2(0) emPAI: 0.26
	hypothetical protein Rs2_38119 [Raphanus sativus]
	Query	Observed	Mr(expt)	Mr(calc)	ppm	Miss	Score	Expect	Rank	Unique	Peptide
	442	1379.6403	1378.6330	1378.7793	-106.10	1	6	39	5	U	R.QNAGIHTTIRIR.R
	550	1721.7665	1720.7592	1720.9835	-130.34	1	32	0.078	1	U	K.AIEVSEKVRPVPEIR.T
	Proteins matching the same set of peptides:
	gi|2440715951 Mass: 24720 Score: 32 Matches: 2(0) Sequences: 2(0)
	hypothetical protein Rs2_15376 [Raphanus sativus]
15.	gi|2440706739 Mass: 19262 Score: 29 Matches: 2(0) Sequences: 1(0) emPAI: 0.34
	Defensin-like protein 192 [Raphanus sativus]
	Query	Observed	Mr(expt)	Mr(calc)	ppm	Miss	Score	Expect	Rank	Unique	Peptide
	367	1170.6241	1169.6168	1169.5903	22.7	0	29	0.18	1	U	R.IFPTICYTR.C 366
	Proteins matching the same set of peptides:
	gi|1708577 Mass: 10974 Score: 29 Matches: 2(0) Sequences: 1(0)
	RecName: Full=Defensin-like protein 2; AltName: Full=MTI-2; AltName: Full=Trypsin inhibitor 2; Flags: Precursor
16.	gi|2440721862 Mass: 43264 Score: 26 Matches: 1(0) Sequences: 1(0) emPAI: 0.14
	putative F-box protein [Raphanus sativus]
	Query	Observed	Mr(expt)	Mr(calc)	ppm	Miss	Score	Expect	Rank	Unique	Peptide
	356	1155.5725	1154.5652	1154.5833	-15.61	0	26	0.35	1	U	R.QNGLWDGPLR.T
17.	gi|2440690659 Mass: 23739 Score: 25 Matches: 2(0) Sequences: 1(0) emPAI: 0.27
	hypothetical protein Rs2_41200 [Raphanus sativus]
	Query	Observed	Mr(expt)	Mr(calc)	ppm	Miss	Score	Expect	Rank	Unique	Peptide
	360	1158.5099	1157.5026	1157.5240	-18.51	0	25	0.44	1	U	R.SSELFYDLNA.- 361

## Sheet: -Significant hits _303
molecules-2714044 _P00303: Significant hits (95% Confidence)
Worksheet #3
Rank	Accession No.	Protein Name	emPAI	% Homology to Raphanus sativus
1	gi|2440726951	2S seed storage protein 4 [Raphanus sativus]	2.11
2	gi|2440684703	2S seed storage protein 4 [Raphanus sativus]	2.09
3	gi|75107016	Napin-3 [Brassica napus]	2.31
4	gi|2440727854	2S seed storage protein 4 [Raphanus sativus]	0.77
5	gi|2440715477	2S seed storage protein 4 [Raphanus sativus]	0.76
6	gi|2334152968	Bifunctional inhibitor/plant lipid transfer protein/seed storage helical domain-containing protein [Hirschfeldia incana]	0.61
7	gi|2440694918	2S seed storage protein 4 [Raphanus sativus]	0.33
8	gi|2440692911	kunitz trypsin inhibitor 1 [Raphanus sativus]	0.3				-303
9	gi|2440696312	Receptor-like serine/threonine-protein kinase SD1-8 [Raphanus sativus]	0.15
10	gi|2440724679	Uncharacterized protein Rs2_04757 [Raphanus sativus]	0.29
11	gi|2440688317	Octicosapeptide/Phox/Bem1p (PB1) domain-containing protein / TPR-containing protein [Raphanus sativus]	0.1
12	gi|2440686810	hypothetical protein Rs2_45685 [Raphanus sativus]	0.11
13	gi|2334151640	Expansin [Hirschfeldia incana]	0.23
14	gi|2440695549	hypothetical protein Rs2_38119 [Raphanus sativus]	0.26
15	gi|2440706739	Defensin-like protein 192 [Raphanus sativus]	0.34
16	gi|2440721862	putative F-box protein [Raphanus sativus]	0.14
17	gi|2440690659	hypothetical protein Rs2_41200 [Raphanus sativus]	0.27

## Sheet: Summary
	molecules-2714044 _ProteinID_Summary
	Accession No.	Protein Name		emPAI		emPAI %
MW				P00303	P00397	P00303	P00397
Column1	Column2	Column3	Column4	Column5	Column6	Column7	Column8
14.04	gi|75107016	Napin-3 [Brassica napus]		2.31	6.9	0.206804	0.197595
20.03	gi|2440726951	2S seed storage protein 4 [Raphanus sativus]		2.11		0.188899
20.14	gi|2440684703	2S seed storage protein 4 [Raphanus sativus]		2.09	4.44	0.187108	0.127148
19.94	gi|2440727854	2S seed storage protein 4 [Raphanus sativus]		0.77	1.66	0.0689346	0.0475372
19.97	gi|2440715477	2S seed storage protein 4 [Raphanus sativus]		0.76	1.65	0.0680394	0.0472509
11.56	gi|2334152968	Bifunctional inhibitor/plant lipid transfer protein/seed storage helical domain-containing protein [Hirschfeldia incana]		0.61		0.0546106
19.28	gi|2440706739	Defensin-like protein 192 [Raphanus sativus]		0.34		0.0304387
19.99	gi|2440694918	2S seed storage protein 4 [Raphanus sativus]		0.33		0.0295434
21.83	gi|2440692911	kunitz trypsin inhibitor 1 [Raphanus sativus]		0.3		0.0268577
22.4	gi|2440724679	Uncharacterized protein Rs2_04757 [Raphanus sativus]		0.29		0.0259624
23.76	gi|2440690659	hypothetical protein Rs2_41200 [Raphanus sativus]		0.27		0.0241719
24.38	gi|2440695549	hypothetical protein Rs2_38119 [Raphanus sativus]		0.26		0.0232766
27.91	gi|2334151640	Expansin [Hirschfeldia incana]		0.23	0.18	0.0205909	0.00515464
40.89	gi|2440696312	Receptor-like serine/threonine-protein kinase SD1-8 [Raphanus sativus]		0.15		0.0134288
43.3	gi|2440721862	putative F-box protein [Raphanus sativus]		0.14		0.0125336
56.45	gi|2440686810	hypothetical protein Rs2_45685 [Raphanus sativus]		0.11	0.09	0.00984781	0.00257732
64.7	gi|2440688317	Octicosapeptide/Phox/Bem1p (PB1) domain-containing protein / TPR-containing protein [Raphanus sativus]		0.1		0.00895255
14.65	gi|32363444	Allergen Bra j 1-E [Brassica juncea]			6.21		0.177835
20.83	gi|2440727853	2S seed storage protein 4 [Raphanus sativus]			2.23		0.0638603
21.02	gi|112747	Napin embryo-specific [Brassica napus]			2.19		0.0627148
10.05	gi|32363456	Chitin-binding allergen Bra r 2 [Brassica rapa]			1.59		0.0455326
9.62	gi|2334156319	Em-like protein GEA6 [Hirschfeldia incana]			0.64		0.0183276
12.02	gi|2440698549	Protein kinase superfamily protein [Raphanus sativus]			0.49		0.0140321
12.65	gi|2334145742	Uncharacterized protein HA466_0114050 [Hirschfeldia incana]			0.46		0.013173
14.68	gi|2334145261	Ubiquitin-like domain-containing protein [Hirschfeldia incana]			0.39		0.0111684
16.65	gi|2440705679	hypothetical protein Rs2_30933 [Raphanus sativus]			0.33		0.00945017
18.16	gi|2334150478	Protein C2-DOMAIN ABA-RELATED 6 [Hirschfeldia incana]			0.31		0.00887743
18.46	gi|2440696237	Uncharacterized protein Rs2_38807 [Raphanus sativus]			0.3		0.00859107
21.67	gi|2334153535	Superoxide dismutase [Hirschfeldia incana]			0.25		0.00715922
21.6	gi|2440703857	Protein kinase domain protein [Raphanus sativus]			0.25		0.00715922
24.38	gi|2334159199	hypothetical protein HA466_0029400 [Hirschfeldia incana]			0.22		0.00630011
25.27	gi|2440688376	hypothetical protein Rs2_44277 [Raphanus sativus]			0.21		0.00601375
27.09	gi|2440705714	Pathogenesis-related thaumatin superfamily protein [Raphanus sativus]			0.2		0.00572738
27.77	gi|2440692471	PHD finger protein ALFIN-LIKE 6 [Raphanus sativus]			0.19		0.00544101
30.84	gi|2440685386	Myrosinase 2 [Raphanus sativus]			0.17		0.00486827
32.31	gi|2440689373	Helitron_like_N domain-containing protein [Raphanus sativus]			0.16		0.0045819
32.47	gi|2440719378	Mitochondrial uncoupling protein 1 [Raphanus sativus]			0.16		0.0045819
35.83	gi|2334151314	E3 ubiquitin-protein ligase RHC1A [Hirschfeldia incana]			0.15		0.00429553
38.7	gi|2440695821	hypothetical protein Rs2_38391 [Raphanus sativus]			0.14		0.00400916
39.62	gi|2440678052	FAD-dependent oxidoreductase family protein [Raphanus sativus]			0.13		0.00372279
41.35	gi|2440680072	Tubby-like F-box protein 10 [Raphanus sativus]			0.13		0.00372279
40.28	gi|2440692001	Lipase class 3-related protein [Raphanus sativus]			0.13		0.00372279
40.87	gi|2440700075	Protein kinase superfamily protein [Raphanus sativus]			0.13		0.00372279
41.18	gi|2440705359	DNAJ heat shock N-terminal domain-containing protein [Raphanus sativus]			0.13		0.00372279
44.88	gi|2440681029	FAD/NAD(P)-binding oxidoreductase family protein [Raphanus sativus]			0.12		0.00343643
43.46	gi|2440697078	hypothetical protein Rs2_32681 [Raphanus sativus]			0.12		0.00343643
43.38	gi|2440697973	Protein RESTRICTED TEV MOVEMENT 2 [Raphanus sativus]			0.12		0.00343643
47.22	gi|2440691863	Mitochondrial transcription termination factor family protein [Raphanus sativus]			0.11		0.00315006
49.3	gi|2440701438	hypothetical protein Rs2_26692 [Raphanus sativus]			0.11		0.00315006
51.49	gi|2440680808	RNA-binding (RRM/RBD/RNP motifs) family protein [Raphanus sativus]			0.1		0.00286369
50.06	gi|2440716970	Pectin lyase-like superfamily protein [Raphanus sativus]			0.1		0.00286369
49.6	gi|2440719117	IQ-domain 3 [Raphanus sativus]			0.1		0.00286369
52.44	gi|2440724245	putative F-box protein [Raphanus sativus]			0.1		0.00286369
55.38	gi|2334150521	Uncharacterized protein HA466_0085320 [Hirschfeldia incana]			0.09		0.00257732
58.83	gi|2440685993	Ypt/Rab-GAP domain of gyp1p superfamily protein [Raphanus sativus]			0.09		0.00257732
54.28	gi|2440688005	Aldehyde dehydrogenase family 2 member C4 [Raphanus sativus]			0.09		0.00257732
61.32	gi|2440731844	Uncharacterized protein Rs2_02820 [Raphanus sativus]			0.08		0.00229095
71.79	gi|2440693227	Sulfate transporter 1.2 [Raphanus sativus]			0.07		0.00200458
74.34	gi|2440700872	hypothetical protein Rs2_26126 [Raphanus sativus]			0.07		0.00200458
87.06	gi|2440678058	DNA polymerase alpha catalytic subunit [Raphanus sativus]			0.06		0.00171821
81.5	gi|2440685990	Phosphatidylinositol 4-phosphate 5-kinase 6 [Raphanus sativus]			0.06		0.00171821
84.6	gi|2440706207	hypothetical protein Rs2_31461 [Raphanus sativus]			0.06		0.00171821
89.65	gi|2440732392	tRNAse Z3 [Raphanus sativus]			0.06		0.00171821
98.92	gi|2334151474	ENTH domain-containing protein [Hirschfeldia incana]			0.05		0.00143184
107.6	gi|2334153854	Protein NETWORKED 2D [Hirschfeldia incana]			0.05		0.00143184
109.52	gi|2334157830	Leucine-rich repeat receptor-like serine/threonine-protein kinase BAM3 [Hirschfeldia incana]			0.05		0.00143184
109.31	gi|2440683401	Lon protease-like protein 1 [Raphanus sativus]			0.05		0.00143184
94.83	gi|2440684207	Villin-5 [Raphanus sativus]			0.05		0.00143184
100.5	gi|2440702903	hypothetical protein Rs2_28157 [Raphanus sativus]			0.05		0.00143184
136.74	gi|2334154967	PHD-type domain-containing protein [Hirschfeldia incana]			0.04		0.00114548
114.72	gi|2440711253	Leucine-rich repeat transmembrane protein kinase [Raphanus sativus]			0.04		0.00114548
221.34	gi|2440696774	E3 ubiquitin-protein ligase PRT6 [Raphanus sativus]			0.02		0.000572738
